# Supplementary material for: Dietary Cholesterol Differentially Regulates the Muscle Lipidomics of Farmed Turbot and Tiger Puffer
Source: Animals (Basel). 2023 May 13;13(10):1632. doi: 10.3390/ani13101632 (PMC10215662; doi:10.3390/ani13101632)
Supplement: Supplementary file 1 [file animals-13-01632-s001.zip]

Archive with 1 entries (1 files):
- animals-2330768-supplementary.pdf
